# Supplementary material for: Severe T cell hyporeactivity in ventilated COVID-19 patients correlates with prolonged virus persistence and poor outcomes
Source: Nat Commun. 2021 May 21;12:3006. doi: 10.1038/s41467-021-23334-2 (PMC8140132; doi:10.1038/s41467-021-23334-2)
Supplement: Supplementary file 4 — Source Data [file 41467_2021_23334_MOESM4_ESM.xlsx]

## Sheet: Figure 1
	FIGURE 1
		Figure 1 a: Basophils					Figure 1 b: Basophils				Figure 1 c: Monocytes					Figure 1 d: Monocytes				Figure 1 e: Neutrophils					Figure 1 f: Neutrophils
		Healthy	Non-vent.	Vent.			Survived	Dead			Healthy	Non-vent.	Vent.			Survived	Dead			Healthy	Non-vent.	Vent.			Survived	Dead
		-10.406	82.7303	88.0851			88.0851	67.7131			1715.74	532.669	289.8			289.8	97.6522			1691.95	112.463	191.87			191.87	124.353
		2.21511	32.3212	67.7131			107.368	106.299			1642.77	1050.82	97.6522			252.664	104.14			926.708	1566.87	124.353			198.37	113.078
		29.2035	62.2526	106.299			68.0434	126.792			1295.03	179.712	104.14			194.876	99.967			1157.33	213.423	113.078			176.429	115.504
		24.7887	13.1177	107.368			58.8186	96.0746			576.656	254.617	252.664			124.539	106.073			1571.29	82.0714	198.37			243.73	148.404
		13.0895	26.7506	68.0434			85.9848	96.1156			1099.51	2727.57	194.876			119.854	107.287			1536.65	2201.28	176.429			124.099	112.194
		1.49405	60.3893	58.8186			79.5686	95.122			1500.26	278.697	124.539			392.912	97.7749			1997.84	277.054	243.73			538.703	127.318
		12.1555	92.5542	85.9848			68.9595	98.2792			441.605	273.638	119.854			225.852	114.369			388.649	76.2203	124.099			1210.58	101.644
		15.7831	91.9186	79.5686			69.214	67.6232			2440.24	107.354	392.912			194.91	111.765			1556.16	81.1548	538.703			309.198	113.681
		16.6958	87.3862	68.9595			96.5325				1654.1	152.392	225.852			353.514				2307.02	107.609	1210.58			316.015
		33.1514	46.4816	69.214			32.399				348.529	934.146	194.91			153.561				1844.07	463.489	309.198			149.23
		20.6718	107.654	96.5325			63.9203				547.247	173.267	353.514			162.786				426.588	221.33	316.015			857.126
		1.8423	88.8155	32.399			76.8529				1002.71	121.742	153.561			127.474				1114.98	248.573	149.23			167.216
		18.7698	93.6772	63.9203			82.4642				742.4	217.782	162.786			104.242				844.31	96.3922	857.126			191.337
		53.0503	81.3623	76.8529			34.5093				439.513	179.181	127.474			177.555				172.278	133.75	167.216			180.554
		6.31514	104.108	126.792			74.2125				1386.03	98.2649	99.967			319.157				717.422	108.358	115.504			386.508
		16.456	27.7728	96.0746			118.338				1051.03	731.607	106.073			242.904				994.004	212.038	148.404			235.802
		1.63292	22.745	82.4642			45.6597				1169.63	734.85	104.242			224.31				544.435	811.63	191.337			361.787
		4.06154	79.6048	34.5093			78.4932				807.395	231.023	177.555			766.703				1489.57	248.829	180.554			880.219
		-5.74102	18.7281	74.2125			47.4895				2982.72	343.824	319.157			154.402				1522.68	431.367	386.508			266.149
		44.7649	20.6361	118.338			28.7188				1067.71	304.124	242.904			204.123				1055.12	621.124	235.802			221.416
		4.94638	302.37	45.6597			97.1936				1066.69	297.238	224.31			568.662				1060.22	435.852	361.787			1091.95
		-1.16935	15.4525	78.4932			114.955				447.809	1291.06	766.703			142.589				808.695	1742.75	880.219			191.625
		9.87506	41.1967	47.4895			64.4138				1239.64	646.351	154.402			104.515				846.462	833.797	266.149			235.099
		9.92469	148.588	28.7188			54.834				1268.96	294.981	204.123			996.416				1045.89	144.39	221.416			1204.42
		21.8642	15.9745	97.1936			16.8615				554.24	1050.71	568.662			2535.66				644.85	2018.99	1091.95			857.212
		10.5846	33.1451	114.955			105.718				892.106	2124.84	142.589			169.11				585.504	153.399	191.625			133.518
		13.2894	25.4784	64.4138			3.88435				1516.37	781.499	104.515			613.488				373.271	577.438	235.099			1586.01
		-0.49433	25.8676	54.834			37.9423				1125.47	537.688	996.416			862.332				2109.62	341.087	1204.42			1047.72
		4.59737	59.983	16.8615			52.0895				3059.93	334.701	2535.66			157.551				1221.52	135.924	857.212			232.369
		13.6353	59.9283	105.718			164.889				1688.37	539.568	169.11			129.831				1767.21	90.3875	133.518			1074.2
		6.08035	16.2637	3.88435			96.8407				998.069	1604.78	613.488			106.813				631.851	1271.27	1586.01			162.33
		9.76658	83.9897	37.9423			26.6235				1137.86	328.271	862.332			1319.51				2007.65	107.492	1047.72			1210.35
		6.37194	13.8783	52.0895			5.67057				3061.27	920.46	157.551			841.863				2615.73	571.717	232.369			1693.33
		12.0701	72.6785	164.889			117.019				2582.47	329.359	129.831			294.316				1997.49	98.805	1074.2			175.057
		30.8708	14.7575	96.8407			119.862				1110.22	941.597	106.813			76.1606				1537.81	872.201	162.33			136.888
		38.1283	19.5533	26.6235			110.679				329.464	1049.39	1319.51			379.88				1363.7	1227.28	1210.35			579.305
		19.0671	44.6757	5.67057			93.6722				891.517	206.281	841.863			428.779				777.805	242.959	1693.33			311.014
		-0.252791	15.6018	117.019			90.3965				811.001	1364.55	294.316			138.021				1573.2	539.651	175.057			129.932
			19.357	119.862			96.2435					1283.2	76.1606			100.966					218.354	136.888			923.063
			45.376	110.679			43.7932					300.08	379.88			558.579					242.911	579.305			313.373
			13.4624	93.6722			113.868					914.052	428.779			98.7757					1257.01	311.014			166.56
			1.77896	90.3965			98.249					1195.77	138.021			169.832					4276.03	129.932			219.576
			18.0818	96.2435			90.4258					596	100.966			119.696					986.699	923.063			330.199
			97.4345	43.7932			52.846					133.907	558.579			471.837					261.27	313.373			1517.56
			61.095	113.868			94.084					1366.33	98.7757			320.353					200.343	166.56			283.225
			58.8235	98.249			93.2065					454.973	169.832			113.623					161.767	219.576			191.837
			30.1446	39.2436			77.8727					1631.15	458.605			139.94					339.988	643.506			155.559
			62.0888	90.4258			78.5069					89.4261	119.696			130.437					2639.71	330.199			73.641
			81.2972	52.846			68.7759					423.092	471.837			1340.91					1124.18	1517.56			924.013
			51.8168	119.378			108.717					1715.25	174.713			120.66					2533.02	646.94			79.3551
			30.8213	94.084			98.2128					1345.27	320.353			93.8567					375.553	283.225			118.138
			38.5148	93.2065			80.2237					2089.58	113.623			912.779					2200.03	191.837			602.318
			9.12863	96.1156			121.912					2667.75	107.287			162.21					1014.74	112.194			191.816
			4.84356	101.731			48.2225					782.252	411.255			315.899					624.711	180.438			348.555
			71.9462	95.122			46.8279					141.744	97.7749			236.901					201.485	127.318			476.071
			3.55629	77.8727			113.44					3010.46	139.94			115.191					1281.04	155.559			151.662
			8.42194	78.5069			78.3368					1715.01	130.437			164.746					395.864	73.641			253.445
			84.476	68.7759			68.3181					289.105	1340.91			207.843					600.607	924.013			292.124
				108.717			60.5558						120.66			220.922						79.3551			310.32
				58.8205			25.728						306.15			923.787						1144.04			236.262
				98.2128			83.9677						93.8567			683.376						118.138			199.755
				80.2237			63.751						912.779			154.498						602.318			86.5356
				121.912			45.794						162.21			230.02						191.816			82.4781
				98.2792			96.7125						114.369			145.072						101.644			200.916
				17.7914			39.2436						1498.31			458.605						1089.71			643.506
				48.2225			119.378						315.899			174.713						348.555			646.94
				46.8279			101.731						236.901			411.255						476.071			180.438
				113.44			58.8205						115.191			306.15						151.662			1144.04
				78.3368			17.7914						164.746			1498.31						253.445			1089.71
				68.3181									207.843									292.124
				60.5558									220.922									310.32
				25.728									923.787									236.262
				83.9677									683.376									199.755
				63.751									154.498									86.5356
				67.6232									111.765									113.681
				45.794									230.02									82.4781
				96.7125									145.072									200.916

## Sheet: Figure 2
	FIGURE 2
		Figure 2 a: CD4+ T cells									Figure 2 b: CD4+ T cells									Figure 2 c: IL-3														Figure 2 d: GM-CSF														Figure 2 e: IFNy
																											Ventilated														Ventilated
						Ventilated									Ventilated					Healthy		Non.-Vent.		Vent.			Survived		Dead					Healthy		Non.-Vent.		Vent.			Survived		Dead					Healthy
		Healthy	Non-vent.	Vent.		Survived	Dead				Healthy	Non-vent.	Vent.		Survived	Dead				Medium	Anti-CD3	Medium	Anti-CD3	Medium	Anti-CD3		Medium	Anti-CD3	Medium	Anti-CD3				Medium	Anti-CD3	Medium	Anti-CD3	Medium	Anti-CD3		Medium	Anti-CD3	Medium	Anti-CD3				Medium	Anti-CD3
		389.593	531.259	329.47		329.47	492.418				183.854	306.836	138.915		138.915	266.254				0	82.2595	0	5.01643	0	0		0	0	19.0613	21.3145				0	76.573	0	0	0	0		0	0	0	0				0	39.8404
		824.385	710.268	1186.32		1014.82	532.12				243.627	400.555	333.544		190.676	531.668				0	114.828	0	695.95	19.0613	21.3145		4.18183	0	0	0				7.51429	160.691	2.22918	107.245	0	0		0	0	0	19.9519				33.6909	229.708
		1159.86	1070.59	492.418		466.687	680.426				507.318	391.869	266.254		238.882	179.334				0	24.4997	0	86.1475	0	0		43.2594	25.1109	0	0				0	26.0454	38.6496	68.228	0	19.9519		2.10405	0	24.275	6.08631				0	53.7562
		282.713	726.08	532.12		1242.77	824.833				206.488	272.631	531.668		748.906	220.819				0	0	1401.7	1063.34	4.18183	0		0	0	0	0				0	12.6158	0	0	0	0		0	0	4.59483	0				12.7836	35.7008
		589.325	583.425	1014.82		1360.68	116.796				112.244	305.311	190.676		244.837	48.0182				0	108.764	51.7387	494.267	43.2594	25.1109		4.37878	0	4.98033	7.93133				2.65793	6.33058	0	118.55	2.10405	0		0	0.669966	0	1.37919				93.8482	65.5041
		1053.76	1354.44	680.426		579.395	196.609				197.695	533.062	179.334		100.043	31.4296				0	131.255	0	13.8304	0	0		0	0	23.3156	0.185249				5.53041	39.7056	0	0	0	0		0	11.2499	21.8839	0				16.0339	9.54581
		594.379	141.216	3254.94		543.056	928.219				241.065	388.938	675.181		90.809	214.169				0	0	1.07594	0	4.37878	0		0	0	0	0				0	0	0	0	0	0.669966		0	4.33139	0	0				0	0
		342.921	698.426	466.687		769.511	124.108				134.644	290.049	238.882		136.254	16.9051				0	163.855	0	0	0	0		0	0	11.7192	40.5477				0	3.17129	299.312	206.428	0	11.2499		19.1532	0	15.3258	0				0	0
		962.988	237.678	1242.77		457.823	535.422				368.899	156.094	748.906		176.515	96.5975				28.4546	358.225	0	0	0	0		0	0						0	359.465	86.7952	70.0792	0	4.33139		0	0						6.67232	2025.51
		832.562	154.239	1360.68		948.79	481.264				364.235	24.8035	244.837		425.327	157.729				0	0	0	0	0	0		0	0						0	256.427	8.43488	1.63595	19.1532	0		0	11.7346						15.8403	54.9034
		501.704	993.903	824.833		864.216	496.302				279.094	1658.96	220.819		324.1	63.2658				0	31.7974	0	0	0	0		0	0						0	7.82263	3.39347	2.50685	0	0		0	41.3368						0	0
		722.426	2310.53	116.796		369.976	199.16				325.752	5613.52	48.0182		49.013	90.1068				0	34.4185	0	0	0	0		0	0						0	56.5187	0	0	0	11.7346		13.164	0						0	327.781
		1147.45	1303.57	579.395		818.252	247.128				590.527	193.65	100.043		342.495	74.9694				0	452.99	0	0	0	0		0	0						0	74.7957	29.5876	2.68719	0	41.3368		0	0						11.2371	262.499
		487.935	269.195	543.056		298.126	301.841				90.5786	109.632	90.809		109.512	133.619				0	0	0	0	0	0		140.422	0						0	31.5522	26.6224	20.2256	13.164	0		7.59475	0						2.17478	0
		801.441	307.298	769.511		833.041	523.092				162.227	137.672	136.254		481.083	167.474				0	111.785	0	0	0	0		0	143.498						0	51.0528	27.7255	15.7239	24.275	6.08631		27.0576	59.0079						0	32.9128
		1563.3	410.121	457.823		1049.21	368.451				383.397	121.154	176.515		220.305	49.1522				0	170.689	0	340.157	0	0		0	0						0	39.2437	31.4319	99.4505	4.59483	0		353.708	3.20065						0	0
		872.632	1117.3	948.79		739.636	332.265				131.913	493.797	425.327		169.018	139.97				0	207.402	0	0	0	0		0	0						0	185.614	0	0	0	0		14.4788	64.1517						0	270.643
		690.396	1433.55	864.216		198.136	395.613				275.566	501.393	324.1		66.4434	0				0	79.0674	0	0	140.422	0		16.2477	0						0	19.8501	0	0	7.59475	0		19.527	31.4319						6.67232	25.1226
		873.883	749.599	369.976		708.291	367.429				342.501	287.582	49.013		349.714	91.5054				0	121.641	0	0.140721	0	143.498		0	0						0	139.717	4.21106	4.21106	27.0576	59.0079		86.7208	23.0925						0	155.544
		1338.31	76.7265	818.252		531.509					461.532	338.491	342.495		261.644					0	128.221	1.43572	46.6085	0	0		0	180.096						3.43118	155.456	0	0	353.708	3.20065		31.0927	42.8489						0	141.055
		495.472	1005.99	298.126		477.325					205.153	278.315	109.512		350.868					15.7471	107.684	0	0	0	0		166.352	0						0	97.2822	0	0	14.4788	64.1517		0	0						3.66265	139.447
		1359.52	482.765	833.041		1208.18					338.951	199.392	481.083		393.583					196.532	6.4921	2.06503	385.295	16.2477	0		33.9968	13.5827						0	52.8738	0	0	19.527	31.4319		0	0						80.2556	67.5556
		776.965	364.714	1049.21		526.549					319.396	119.391	220.305		112.454					0	161.364	0	0	0	0		3.05774	39.6548						0	87.1746	0	0	86.7208	23.0925		0	0						67.5556	42.3097
		619.433	566.613	196.609		478.834					300.933	451.208	31.4296		81.9008					0	0	0	0	0	180.096		0	1.05059						0	47.8686	0	0	31.0927	42.8489		0	0						0	0
		428.232	611.248	928.219		457.713					107.303	588.163	214.169		126.04					0	6.98578	0	34.789	166.352	0		33.1177	117.915						0	0	0	250.795	0	0		0	0						0	17.3811
		577.198	604.087	124.108		865.067					173.208	326.217	16.9051		533.881					0	10.9573	0	33.5941	33.9968	13.5827		0	0						0	115.702	0	0	0	0		0	0						0	186.216
		470.802	1165.28	739.636		173.447					376.875	300.651	169.018		47.9877					40.2715	217.896	0	53.5808	3.05774	39.6548		61.7184	171.333						0	81.2034	0.669966	78.6334	0	0		0	86.5251						37.2423	173.792
		612.736	575.28	198.136		506.574					263.724	136.607	66.4434		114.007					301.355	166.483	0	85.8781	0	1.05059		0	0						0	67.5395	0	1211.86	0	0		0	0						40.4876	87.5882
		1715.43	626.492	708.291		730.103					275.474	448.966	349.714		341.349					0	354.016	0	0	33.1177	117.915		132.17	24.4461						0	313.278	0	4.33139	0	0		0	0						0	242.171
		572.653	1219.45	531.509		647.309					336.038	242.539	261.644		184.808					0	82.3993	0	0	0	0		0	3.87756						0	90.3114	0	27.193	0	0		0.0990154	19.5104						0	58.3447
		1036.07	577.09	477.325		454.309					286.083	289.322	350.868		88.5463					0	270.626	0	73.8041	61.7184	171.333		0	0						0	126.166	47.9393	149.68	0	86.5251		0	0						0	1.6091
		834.02	111.45	1208.18		646.91					261.592	181.878	393.583		397.566					0	25.8942	0	6.21405	0	0		0	34.6615						0	47.6078	0	17.4966	0	0		0	31.061						0	4.83791
		677.433	135.847	526.549		823.892					293.004	168.285	112.454		442.018					0	96.4137	0	137.327	132.17	24.4461		0	0						0	145.511	8.90282	954.898	0	0		0	68.8781						12.9265	550.256
		1055.67	462.519	478.834		194.08					224.852	222.563	81.9008		48.938					0	104.772	0	0	0	3.87756		0	0						0	215.477	24.8342	12.2102	0.0990154	19.5104		0	9.01594						0	716.688
		625.78	225.601	457.713		703.194					304.518	157.205	126.04		134.819					313.154	104.337	0	88.6129	0	0		0	0						0	218.321	0	807.509	0	0		0	0						0	268.23
		653.346	211.429	535.422		481.228					287.779	510.456	96.5975		310.356					0	14.1802	0	65.0299	0	34.6615		64.8806	11.6552						0	19.6877	2.0691	82.5997	0	31.061		0	4.47335						0	0
		347.783	831.858	865.067		106.721					353.59	1463.66	533.881		24.2294					0	35.6042	0	0	0	0		0	0						0	39.6329	6.11608	28.2983	0	68.8781		1.64833	0						24.2677	6.45427
		697.476	736.765	173.447		948.522					477.711	363.608	47.9877		284.26					0	127.549	0	262.876	0	0		111.9	0						0	85.7575	6.08631	219.177	0	9.01594		7.40596	0						0	42.1104
		693.215	213.413	506.574		1058.27					272.898	198.952	114.007		497.398							0	123.447	0	0		0	0								41.7456	526.205	0	0		0	43.855
		1042.63	204.265	730.103		450.188					423.339	296.186	341.349		350.669							0	0	64.8806	11.6552		0	0								0	8.13621	0	4.47335		0.673072	17.3822
		1373.87	275.131	647.309		547.739					583.239	173.448	184.808		124.86							0	198.2	0	0		0	0								14.1695	138.343	1.64833	0		0	0
		774.114	902.646	454.309		1075.33					268.157	991.158	88.5463		710.772							0	778.052	111.9	0		0	0								2.94271	312.012	7.40596	0		0	4.47335
			285.253	646.91		1091.08						216.897	397.566		366.806							0	0	0	0		11.9767	0								0	0	0	43.855		0	0
			951.51	823.892		769.771						927.592	442.018		173.145							2.19126	23.9203	0	0		0	73.3842								0	0	0.673072	17.3822		25.5764	83.7064
			538.779	194.08		131.371						1129.11	48.938		28.7558							0	0	0	0		8.61583	22.7026								0	79.184	0	0		12.0322	12.0322
			762.678	703.194		1016.32						511.109	134.819		638.69							0	0.803218	0	0		1.6233	0								0	59.0674	0	4.47335		0	0
			446.321	481.228		713.661						710.876	310.356		130.221							0	0	0	24.8755		0	0								0	51.2703	0	0		11.2499	44.3693
			638.791	106.721		492.607						525.828	24.2294		119.878							0	0	11.9767	0		0	0								759.146	372.576	0	0		19.4404	0
			859.581	948.522		568.949						468.396	284.26		318.175							26.521	28.762	0	73.3842		0	6.21405								14.8617	107.382	25.5764	83.7064		0	12.6866
			488.22	1058.27		482.663						132.11	497.398		168.317							0	11.8961	0	0		0	0								0	24.2076	0	0		2.50685	0
			556.513	450.188		757.886						288.132	350.669		402.159							0	48.1254	8.61583	22.7026		0	0								0	37.7134	12.0322	12.0322		0	12.3968
			726.121	547.739		501.56						144.559	124.86		351.278							0	0	1.6233	0		0	0								0	54.6885	0	0		9.18313	4.10818
			439.758	1075.33		1066.33						45.3754	710.772		257.149							0	123.243	4.98033	7.93133		0	0								16.5353	70.0629	0	1.37919		0	5.58429
			382.154	1091.08		632.569						294.409	366.806		95.6963							0	27.4337	0	0		0	19.6635								0	13.4508	0	0		0	0
			658.749	769.771		1028.37						157.846	173.145		453.04							0	389.7	23.3156	0.185249		0	0								0.21072	0	21.8839	0		5.087	16.8215
			356.03	131.371		400.868						184.328	28.7558		116.445							0	129.252	0	0		0	0								0	52.8163	11.2499	44.3693		8.46143	6.7396
			153.724	1016.32		442.031						107.943	638.69		173.997							0	21.7238	0	0		152.26	0								2.40319	29.7305	19.4404	0		3.98878	36.9154
			473.44	713.661		734.133						90.0853	130.221		305.446							0	0	0	6.21405		130.458	0								0	1.15498	0	12.6866		0	60.1058
			832.595	492.607		1107.28						237.565	119.878		281.025									0	0		0	0										2.50685	0		2.68741	9.92912
			484.707	568.949		653.282						403.259	318.175		132.736									0	59.0793		0	36.7891										17.3842	0		0	149.307
			850.833	482.663		845.173						391.419	168.317		87.9552									0	0		5.98856	3.22333										0	12.3968		157.081	13.5532
			1383.7	757.886		938.86						425.494	402.159		314.775									0	0		0	16.7308										9.18313	4.10818		49.5969	16.3509
			630.411	501.56		623.361						476.079	351.278		166.679									0	0		108.369	24.5119										0	5.58429		0	18.4231
			771.223	870.697		465.219						161.501	237.294		129.883									0	0		0	0										0	0		0	0
			1126.42	1066.33		31.7795						373.317	257.149		93.1579									0	239.22		0	24.8755										67.815	53.6605		0	0
			552.886	632.569		49.4096						560.038	95.6963		245.102									0	19.6635		0	0										0	0		0	0
			1729.49	1028.37		724.18						258.732	453.04		381.76									0	0		0	0										5.087	16.8215		0	0
			1157.48	481.264		1145.48						179.297	157.729		434.594									0	0		0	59.0793										8.46143	6.7396		17.3842	0
				400.868		904.403							116.445		184.809									152.26	0		0	239.22										3.98878	36.9154		67.815	53.6605
				442.031		1285.99							173.997		194.594									130.458	0													0	60.1058
				734.133		1733.38							305.446		341.404									0	0													2.68741	9.92912
				1107.28		564.313							281.025		182.145									0	36.7891													0	149.307
				1248.62		409.673							401.112		213.559									5.98856	3.22333													157.081	13.5532
				496.302		1211.99							63.2658		238.555									0	16.7308													49.5969	16.3509
				653.282		685.491							132.736		82.0178									11.7192	40.5477													15.3258	0
				199.16		626.305							90.1068		114.129									108.369	24.5119													0	18.4231
				1514.19		555.252							431.211		426.191									0	0													0	0
				777.66		1545.54							334.879		326.76
				1252.51		2691.91							371.493		325.131
				845.173		1406.58							87.9552		550.949
				938.86		40.4487							314.775		114.552
				1699.86		62.2294							482.636		184.949
				623.361		289.315							166.679		30.7609
				465.219		1090.17							129.883		133.063
				247.128		783.891							74.9694		503.965
				331.58		1.85043							91.8983		285.583
				301.841		913.759							133.619		290.858
				31.7795		1555.12							93.1579		379.12
				49.4096		1344.92							245.102		306.537
				724.18		675.985							381.76		60.4645
				1145.48		1186.32							434.594		333.544
				904.403		3254.94							184.809		675.181
				1285.99		870.697							194.594		237.294
				1949.77		1248.62							747.554		401.112
				1733.38		1514.19							341.404		431.211
				564.313		777.66							182.145		334.879
				409.673		1252.51							213.559		371.493
				523.092		1699.86							167.474		482.636
				1211.99		331.58							238.555		91.8983
				368.451		1949.77							49.1522		747.554
				685.491		1339.62							82.0178		541.811
				626.305									114.129
				555.252									426.191
				1545.54									326.76
				332.265									139.97
				1339.62									541.811
				2691.91									325.131
				1406.58									550.949
				40.4487									114.552
				62.2294									184.949
				289.315									30.7609
				1090.17									133.063
				783.891									503.965
				1.85043									285.583
				913.759									290.858
				395.613									0
				1555.12									379.12
				367.429									91.5054
				1344.92									306.537
				675.985									60.4645
[truncated: 18 more columns]

## Sheet: Figure 3
	FIGURE 3
		Basophils					Monocytes					Neutrophils
		Healthy	Non-vent.	Vent.			Healthy	Non-vent.	Vent.			Healthy	Non-vent.	Vent.
		Plasma	Plasma	Plasma			Plasma	Plasma	Plasma			Plasma	Plasma	Plasma
		614	674	657			34367	20123	27912			137245	117224	125479
		812	1214	773			27183	7444	4072			106239	66923	33561
		616	683	837			33358	20994	23439			106689	101648	118369
		779	817	1582			32702	13525	2994			131558	80199	28086
		751	513	2246			30483	18776	3905			109707	78470	41833
		749	2863	2504			19763	4845	2732			117233	39672	62453
		1145	941	2046			35023	12092	3921			111237	89437	32171
		907	2121	1436			28859	11253	2442			111870	87874	48563
		602	1651	1266			27881	5405	9663			105799	38281	73988
		715	795	1480			31267	33144	5218			102080	125935	50229
			2628	1548				6625	3605				52944	21795
			726	1733				36104	4240				111328	34484
			1620	1170				4039	5202				66014	18093
				556					9339					23795
				1287					8220					36818
				2142					7426					49093
				644					24717					100686
				1450					5774					69495
				2669					6082					42819

## Sheet: Figure 4
	FIGURE 4
		Figure 4 a: Basophils cells/µl									Figure 4 b: pDCs cells/µl										Figure 4 c: Neutrophils cells/µl									Figure 4 d: Neutrophils CD11b MFI									Figure 4 e: CD14+ monocytes cells/µl									Figure 4 f: CD14+ CD169 MFI
						Ventilated									Ventilated										Ventilated									Ventilated									Ventilated
		Healthy	Non-vent.	Vent.		Survived	Dead				Healthy	Non-vent.	Vent.		Survived	Dead					Healthy	Non-vent.	Vent.		Survived	Dead				Healthy	Non-vent.	Vent.		Survived	Dead				Healthy	Non-vent.	Vent.		Survived	Dead				Healthy	Non-vent.
		36.6092	50.6063	21.5832		21.5832	2.27841				9.17523	5.09887	0.861951		0.861951	0.779457					3252.71	486.082	2477.59		2477.59	2698.63				17693	109698	5349		5349	5637				364.467	279.711	457.19		457.19	422.971				420	302
		37.2824	78.7016	20.5086		3.43248	8.42957				10.7121	5.65735	1.0272		2.23111	1.13233					2128.56	1404.1	1998.54		4006.9	1104.78				76639	99746	9079		4285	7853				193.948	472.203	558.18		56.7688	379.58				236	289
		92.7673	47.9579	2.27841		32.7369	6.79952				25.9242	1.52006	0.779457		1.69134	0.829863					1604.59	12427.3	2698.63		1719.08	3109.74				56806	4902	5637		4669	3702				276.956	1633.86	422.971		542.292	177.506				136	324
		64.3128	150.305	8.42957		78.6909	4.88508				21.838	3.08783	1.13233		6.52605	0					2479.26	4601.69	1104.78		5720.98	6006.43				51438	15291	7853		1666	21837				452.889	1029.12	379.58		723.676	507.877				274	239
		74.3171	68.5436	3.43248		16.6522	17.9584				20.4552	6.25886	2.23111		1.45173	0.464441					5900.86	2169.73	4006.9		2686.65	14048.9				47459	41982	4285		10103	11906				395.75	78.5856	56.7688		123.24	270.979				316	752
		144.406	30.5642	6.79952		10.9008	10.4366				18.8434	1.77699	0.829863		4.31786	7.93181					8779.21	4343.32	3109.74		1423.41	6712.33				38382	28356	3702		22328	11618				436.868	19.1556	177.506		12.3288	284.845				272	692
		23.3761	4.96064	60.4922		7.70215	16.4223				13.343	1.61115	5.89586		1.71159	1.24411					1178.53	1469.28	5484.41		2125.51	12131				4891	46856	878		161224	1748				187.613	415.834	1081.29		270.577	453.551				571	282
		18.3939	28.5279	32.7369		29.4358	1.98531				8.8241	2.41081	1.69134		0.49156	0					1274.61	7100.73	1719.08		861.619	2886.36				13335	20454	4669		48802	15126				225.02	36.5381	542.292		14.6404	235.408				583	188
		34.6923	25.9933	78.6909		138.614	0.75206				9.03013	1.85853	6.52605		4.26068	1.50412					3455.59	477.564	5720.98		1186	3.00824				6597	130218	1666		74284	13936				279.849	43.9117	723.676		59.861	738.249				437	433
		16.5572	11.464	16.6522		55.2286	10.7304				11.6091	1.30462	1.45173		3.25601	0.527727					1371.87	653.28	2686.65		490.628	2096.39				5582	99263	10103		21463	15124				207.742	450.294	123.24		42.1869	7.98558				379	237
		21.9552	20.0671	4.88508		11.4139	8.89114				8.69196	2.4493	0		2.5409	0.599403					2084.07	2337.97	6006.43		4226.16	46.0541				25155	27768	21837		10496	9233				140.075	366.421	507.877		941.299	360.886				669	257
		29.2154	59.5824	17.9584		1.03573	44.4918				9.19365	2.48594	0.464441		0.107889	0.730463					889.673	2665.49	14048.9		900.936	5040.73				21541	35889	11906		16357	6808				117.021	1102.87	270.979		37.7127	108.147				855	2591
		49.7251	94.8534	10.9008		63.0976	5.62788				19.3653	1.53726	4.31786		4.75254	0.95241					1289.29	4316.64	1423.41		697.754	3366.68				13893	2721	22328		22087	27482				445.325	94.5847	12.3288		49.539	322.686				743	2017
		25.917	8.08884	7.70215		0.152144	48.8725				6.20025	1.42744	1.71159		0.578148	34.2108					385.469	1868.35	2125.51		1185.87	8358.18				53882	70183	161224		18521	19164				106.003	99.5676	270.577		20.4553	683.975				839	1807
		16.4495	13.7497	29.4358		18.7118	48.5154				7.96683	1.68246	0.49156		3.88991	1.34765					639.639	1024.5	861.619		2663.38	8677.86				23445	115910	48802		22444	3901				131.371	312.955	14.6404		341.328	181.748				787	1017
		20.275	22.0562	138.614		35.7298	18.2282				10.9207	2.51692	4.26068		0.299746	0.385783					929.692	639.829	1186		1513.72	7489.78				13107	129384	74284		43526	3056				167.753	51.2839	59.861		11.4937					676	1429
		35.7568	5.15333	55.2286		15.4744	0.77959				7.2631	2.99612	3.25601		0.147025	4.56617					616.637	982.967	490.628		1731.11	6777.31				7613	40161	21463		33773	19339				152.341	38.7548	42.1869		427.819					644	266
		39.9901	46.8121	11.4139		0.241844	19.5584				4.12741	3.24359	2.5409		0.0690984	1.95584					546.286	1565.36	4226.16		3963.17	5036.3				28036	33125	10496		12550	4431				125.959	12.7616	941.299		66.2594					272	777
		43.6715	55.5044	1.03573		30.005	0.374627				11.9502	3.70668	0.107889		3.41053	5.6194					1668.72	522.035	900.936		1648.94	8038.74				8858	82363	16357		30986	21806				224.521	32.9389	37.7127		5.48677					280	3393
		79.7131	25.7283	63.0976		89.4217					8.85702	3.70688	4.75254		4.37972						2815.55	441.559	697.754		2557.64					4345	93193	22087		21572					300.362	69.3725	49.539		78.2581					615	11032
		16.3558	66.7505	0.152144		17.4133					13.0746	5.42005	0.578148		2.48436						1632.3	4949.47	1185.87		1480.65					18375	56505	18521		17607					245.58	233.878	20.4553		290.568					376	409
		36.0786	172.433	18.7118		97.5742					10.9179	3.37631	3.88991		8.41099						1194.76	4839.25	2663.38		608.484					11873	40087	22444		27485					105.799	128.451	341.328		28.3034					212	505
		21.4259	3.91487	35.7298		10.7559					8.23645	1.63119	0.299746		1.06189						1753.64	354.73	1513.72		714.412					5386	29052	43526		32276					122.899	171.415	11.4937		7.95904					390	328
		24.436	34.6635	10.4366		2.329					10.1114	6.32299	7.93181		0.742579						2108.36	3676.82	6712.33		1175.94					10839	39044	11618		12551					243.956	77.0432	284.845		63.6084					231	1706
		24.0722	44.5054	16.4223		14.4097					8.26442	6.76888	1.24411		2.1521						4581.32	748.92	12131		7484.71					5743	76987	1748		30489					258.343	116.558	427.819		268.08					218	293
		24.1238	34.4367	1.98531		22.7337					5.51911	6.7332	0		5.79401						2258.2	1887.45	2886.36		2366.39					13974	23780	15126		27509					165.495	224.3	66.2594		214.957					344	280
		33.1009	27.8328	15.4744		3.15312					17.8128	4.46699	0.147025		0.692149						2522.54	866.898	1731.11		1225.37					4847	33421	33773		10989					429.477	299.886	5.48677		149.308					671	210
		27.0897	11.0375	0.241844		15.4703					6.67965	2.73893	0.0690984		0.9008						1474.8	1158.73	3963.17		423.141					15199	38035	12550		38201					180.516	464.908	78.2581		48.4912					248	1231
		32.0031	0	30.005		84.0063					8.62002	0.025853	3.41053		6.95379						2716	12.4094	1648.94		921.227					11075	6493	30986		13999					327.615	250.647	453.551		4.50769					317	11883
		42.9495	1.10536	89.4217		1.65222					6.24612	0.669914	4.37972		1.21163						2148.13	4043.2	2557.64		8317.76					14556	9161	21572		40849					170.772	55.2785	290.568		274.207					326	17590
		22.9491	29.5564	17.4133		14.7938					9.10124	11.258	2.48436		0.318831						1627.51	5923.7	1480.65		1125.83					6268	13371	17607		55293					264.644	117.981	28.3034		26.1326					231	3113
		46.0587	4.32515	97.5742		12.2311					5.96849	2.68368	8.41099		3.20901						2273.81	927.459	608.484		1807.65					11400	13827	27485		30492					261.265	106.676	7.95904		80.8472					310	858
		36.4964	15.606	10.7559		77.1282					9.86005	0.501399	1.06189		13.1023						901.379	1309.28	714.412		1662.73					23034	21321	32276		17697					164.915	275.01	63.6084		467.858					432	5788
		37.3343	17.1231	2.329		0.846608					4.1719	3.70746	0.742579		0.307857						1453.31	1499.57	1175.94		1216.81					9184	15346	12551		10620					231.448	152.018	268.08		135.103					159	14718
		22.2651	8.05071	14.4097		24.4266					12.6636	3.25249	2.1521		0.353278						1240.57	1339.9	7484.71		632.367					7993	38745	30489		39473					181.983	84.6011	214.957		17.6287					265	336
		42.0551	5.86079	0.75206		13.8575					16.2899	7.17059	1.50412		3.63475						2097.01	1522.32	3.00824		1412.33					6002	44169	13936		39028					285.602	110.446	149.308		393.888					273	842
		16.1815	34.6281	22.7337		9.9065					8.47851	8.36845	5.79401		1.05839						2328.18	869.934	2366.39		914.023					4448	56568	27509		16924					138.267	224.984	48.4912		162.738					325	1298
		45.2086	63.9917	3.15312		54.5281					18.6219	3.87532	0.692149		4.74157						2328.52	640.796	1225.37		625.252					2385	116372	10989		20667					305.379	30.6176	4.50769		11.4683					369	1178
		14.1307	22.7147	15.4703		6.73757					4.00641	2.92982	0.9008		12.2987						741.998	1707.84	423.141		1397.3					21169	44175	38201		19919					71.0406	76.8337	274.207		47.6103					549	1386
		16.2262	7.73695	84.0063		49.4707					7.74321	5.28247	6.95379		6.33225						472.139	1872.85	921.227		2629.27					26072	16952	13999		19205					27.8782	91.6123	26.1326		611.156					991	1579
		13.014	35.9935	1.65222		31.1103					6.4577	3.70402	1.21163		0.293956						543.876	594.389	8317.76		1816.55					19840	65133	40849		35584					136.076	86.0976	80.8472		201.826					395	647
		30.388	42.1271	14.7938		6.01015					6.60114	9.44637	0.318831		8.86307						1361.77	666.772	1125.83		1535.14					7679	42989	55293		26464					83.9406	294.431	467.858		27.5149					420	883
			49.3867	12.2311		57.6674						4.19127	3.20901		9.32671							872.283	1807.65		1757.75						58655	30492		29406						80.6871	135.103		226.091						291
			41.6681	77.1282		33.5265						9.63877	13.1023		0.219846							277.772	1662.73		1621.14						15108	17697		25136						26.0452	17.6287		292.201						2659
			14.0074	0.846608		0.0742092						18.6212	0.307857		0.48236							1707.71	1216.81		1494.16						17211	10620		10079						60.9033	393.888		569.112						1510
			13.6909	24.4266		8.34029						1.97638	0.353278		2.58837							873.99	632.367		2368.83						60251	39473		37158						57.2098	162.738		1011.07						234
			14.5428	13.8575		22.3878						17.5246	3.63475		1.0683							1743.51	1412.33		1506.58						55458	39028		15008						53.7403	11.4683		915.105						174
			39.8174	9.9065		37.4492						11.448	1.05839		0.493752							1403.55	914.023		2010.67						17622	16924		24966						181.388	47.6103		508.741						13880
			22.8601	54.5281		137.364						4.27401	4.74157		7.70769							3228.05	625.252		1951.75						72040	20667		15324						152.971	611.156		764.359						20561
			4.40369	6.73757		19.7967						3.00846	12.2987		0.735935							457.199	1397.3		3594.9						55305	19919		30392						61.2893	201.826		1450.2						1063
			68.5805	49.4707		26.9467						10.0325	6.33225		6.40691							641.482	2629.27		2392.49						16942	19205		13605						40.1889	27.5149		499.777						1002
			64.0725	31.1103		29.7603						7.56293	0.293956		3.35945							1316.46	1816.55		3261.62						7423	35584		2146						59.5568	226.091		347.176						413
			113.582	6.01015		40.1442						4.46045	8.86307		1.62319							2817.49	1535.14		5137.03						16970	26464		16376						74.1541	292.201		795.191						170
			20.7847	57.6674		15.5375						2.30581	9.32671		0.19793							630.297	1757.75		1368.79						15997	29406		25462						136.871	569.112		559.537						770
			3.36148	33.5265		4.83301						5.61173	0.219846		0.172607							535.059	1621.14		3537.59						19907	25136		10761						169.081	1011.07		34.7124						667
			26.6598	0.0742092		2.95294						1.86183	0.48236		0.151433							304.23	1494.16		6119.55						19564	10079		3010						286.851	619.06		137.606						271
			9.9741	8.34029		7.33269						2.95661	2.58837		1.11977							364.09	2368.83		3300.43						9125	37158		4635						127.987	915.105		13.0369						246
			31.8334	22.3878		27.8389						7.85183	1.0683		2.32616							995.722	1506.58		1816.95						43527	15008		7494						349.844	508.741		9.66403						491
			10.5914	37.4492		83.2052						0.864607	0.493752		2.38125							2508.44	2010.67		3355.09						13033	24966		3609						465.058	764.359		27.9366						292
			34.2639	137.364		93.4894						3.46043	7.70769		1.60986							700.538	1951.75		4336.05						21986	15324		6480						255.786	235.408		44.6869						338
			22.4955	19.7967		56.0636						3.77924	0.735935		2.4225							2912.06	3594.9		2497.03						15095	30392		39013						244.736	1450.2		28.1416						351
			89.9264	26.9467		13.9268						5.53757	6.40691		1.73542							4064.15	2392.49		6504.54						9261	13605		38995						148.353	499.777		164.086						407
			34.0727	29.7603		19.5082						3.23768	3.35945		2.82683							1616.99	3261.62		313.529						12950	2146		122439							347.176		49.3992
			140.006	42.1199		35.8742						7.59322	2.40368		1.50905							5576.23	5413.91		175.255						42844	7381		113396							795.191		218.408
			70.5386	40.1442		1.07175						3.46989	1.62319		0.214351							3243.3	5137.03		740.985						10525	16376		49768							895.317		229.916
			57.9596	15.5375		3.08291						3.09188	0.19793		0.616581							2340.34	1368.79		993.21						28782	25462		49289							559.537		323.322
			92.0901	4.83301		121.043						4.4239	0.172607		7.42611							2031.99	3537.59		1388.82						70216	10761		63008							738.249		319.43
			117.733	10.7304		26.3898						7.29165	0.527727		2.9666							2032.2	2096.39		1718.1						75199	15124		47220							306.727		646.867
				2.95294		32.1601							0.151433		1.81142								6119.55		1141.16							3010		25341							369.707		654.912
				7.33269		76.2101							1.11977		1.2917								3300.43		3585.87							4635		129987							71.906		6.68176
				27.8389		93.8302							2.32616		2.61107								1816.95		5877.7							7494		68351							34.7124		79.0439
				83.2052		13.6136							2.38125		4.22619								3355.09		9029.75							3609		8867							137.606		59.8118
				105.451		13.8687							3.67341		0.373987								9168.48		6307.17							5716		4085							141.194		787.409
				8.89114		22.1868							0.599403		4.6611								46.0541		9606.33							9233		3720							13.0369		0.0953919
				93.4894		161.724							1.60986		5.70455								4336.05		6291.64							6480		-153							9.66403		431.201
				44.4918		24.2444							0.730463		0.876709								5040.73		5140.72							6808		26288							7.98558		247.772
				95.2736		17.1705							8.20811		3.56698								4991.3		4449.74							45846		20848							42.506		179.302
				53.1803		98.0076							0.736181		3.89086								2968.67		6792.02							52876		63324							360.886		558.18
				79.5615		56.8423							5.16595		1.77129								1987.11		6315.54							33375		60159							27.9366		1081.29
				56.0636		54.5153							2.4225		5.19735								2497.03		15485.3							39013		30623							44.6869		619.06
				13.9268		0.997501							1.73542		0.0302273								6504.54		1939.14							38995		42810							28.1416		895.317
				95.3638		0.886769							2.60487		0.177354								2246.51		1048.27							40160		51047							164.086		306.727
				19.5082		101.043							2.82683		2.01041								313.529		1373.71							122439		10204							49.3992		369.707
				35.8742		55.9452							1.50905		1.96044								175.255		1675.89							113396		22405							218.408		71.906
				5.62788		47.3216							0.95241		4.33077								3366.68		2954.54							27482		11994							191.517		141.194
				30.0128		42.1424							4.38543		2.03491								659.514		5948.25							76452		1218							229.916		42.506
				48.8725		43.1241							34.2108		3.44787								8358.18		4041.52							19164		2385							323.322		191.517
				1.07175		66.3287							0.214351		6.00028								740.985		11895							49768		52509							319.43
				3.08291		76.4325							0.616581		4.11099								993.21		3173.29							49289		21762							108.147
				121.043		98.9967							7.42611		2.50043								1388.82		1589.76							63008		38846							646.867
				26.3898		20.5086							2.9666		1.0272								1718.1		1998.54							47220		9079							322.686
				32.1601		60.4922							1.81142		5.89586								1141.16		5484.41							25341		878							654.912
				76.2101		42.1199							1.2917		2.40368								3585.87		5413.91							129987		7381							6.68176
				87.408		105.451							6.99571		3.67341								5587.5		9168.48							29274		5716							79.0439
				93.8302		95.2736							2.61107		8.20811								5877.7		4991.3							68351		45846							59.8118
				13.6136		53.1803							4.22619		0.736181								9029.75		2968.67							8867		52876							787.409
				13.8687		79.5615							0.373987		5.16595								6307.17		1987.11							4085		33375							0.0953919
				48.5154		95.3638							1.34765		2.60487								8677.86		2246.51							3901		40160							683.975
				22.1868		30.0128							4.6611		4.38543								9606.33		659.514							3720		76452							431.201
				18.2282		87.408							0.385783		6.99571								7489.78		5587.5							3056		29274							181.748
				161.724		86.5544							5.70455		5.57521								6291.64		7260.4							-153		39594							247.772
				24.2444									0.876709										5140.72									26288									179.302
				17.1705									3.56698										4449.74									20848
				98.0076									3.89086										6792.02									63324
				0.77959									4.56617										6777.31									19339
				86.5544									5.57521										7260.4									39594
				56.8423									1.77129										6315.54									60159
				54.5153									5.19735										15485.3									30623
				0.997501									0.0302273										1939.14									42810
				0.886769									0.177354										1048.27									51047
				101.043									2.01041										1373.71									10204
				55.9452									1.96044										1675.89									22405
				47.3216									4.33077										2954.54									11994
				42.1424									2.03491										5948.25									1218
				43.1241									3.44787										4041.52									2385
				19.5584									1.95584										5036.3									4431
				66.3287									6.00028										11895									52509
				0.374627									5.6194										8038.74									21806
				76.4325									4.11099										3173.29									21762
				98.9967									2.50043										1589.76									38846
[truncated: 13 more columns]

## Sheet: Suppl.Fig.1
	SUPPLEMENTARY FIGURE 1
		Suppl. Fig. 1 a - CD131 expression on Basophils
		∅	IL-3	GM-CSF	IL-5	IL-2	IL-15	IFN-γ	IFN-α	IL-6	TNF-α
		2427	491	1806	1520	1779	1756	3867	967	2351	2288
		2247	506	1602	1462	1928	1825	3836	1033	2309	2354
		Suppl. Fig. 1 b - CD131 expression on pDCs
		∅	IL-3	GM-CSF	IL-5	IL-2	IL-15	IFN-γ	IFN-α	IL-6	TNF-α
		1503	0	130	1627	1314	1299	2147	1725	1880	2616
		1604	0	132	1697	1338	1549	2038	1664	2089	2632
		Suppl. Fig. 1 c - CD123 expression on CD14+ monocytes
		∅	IL-3	GM-CSF	IL-4	IL-2	IL-15	IFN-γ	IFN-α	IL-6	TNF-α
		504	10193	11975	1708	7739	11169	3593	3602	2296	2188
		519	11545	12116	1605	8605	11431	3413	3470	2314	2102
		Suppl. Fig. 1 d - CD11b expression on Neutrophils
		∅	IL-3	GM-CSF	IL-4	IL-2	IL-15	IFN-γ	IFN-α	IL-6	TNF-α
		5710	13357	57619	6741	23382	32589	21127	10287	19366	64597
		5160	12562	73812	6142	20573	41622	21324	9871	18312	66367

## Sheet: Suppl. Fig. 2
	SUPPLEMENTARY FIGURE 2
		Supplementary Figure 2 a: Basophils																			Supplementary Figure 2 b: pDCs																			Supplementary Figure 2 c: Monocytes
												Ventilated																			Ventilated
		Healthy			Non-vent.			Vent.				Survived			Dead						Healthy			Non-vent.			Vent.				Survived			Dead						Healthy			Non-vent.			Vent.
		Medium	Anti-CD3	Anti-CD3+ anti-IL-3	Medium	Anti-CD3	Anti-CD3+ anti-IL-3	Medium	Anti-CD3	Anti-CD3+ anti-IL-3		Medium	Anti-CD3	Anti-CD3+ anti-IL-3	Medium	Anti-CD3	Anti-CD3+ anti-IL-3				Medium	Anti-CD3	Anti-CD3+ anti-IL-3	Medium	Anti-CD3	Anti-CD3+ anti-IL-3	Medium	Anti-CD3	Anti-CD3+ anti-IL-3		Medium	Anti-CD3	Anti-CD3+ anti-IL-3	Medium	Anti-CD3	Anti-CD3+ anti-IL-3				Medium	Anti-CD3	Anti-CD3+ anti-IL-3	Medium	Anti-CD3	Anti-CD3+ anti-IL-3	Medium	Anti-CD3	Anti-CD3+ anti-IL-3
		2931	-305	1709	2073	1715	3191	5405	4761	5438		5405	4761	5438	5479	3710	3387				3445	73	676	878	642	629	287	1047	148		287	1047	148	1424	539	1569				4720	80983	75775	1004	5348	4292	1049	3040	3223
		4063	90	1178	1943	628	2180	5479	3710	3387		3393	3643	3781	2683	2852	2372				3029	72	211	2457	297	605	1424	539	1569		318	359	172	1412	1150	285				3858	63378	53967	3296	34635	29349	1150	1123	1149
		4068	1188	3013	6872	4278	7238	2683	2852	2372		3317	2257	3719	1646	2087	1989				3206	886	2223	2132	1790	2486	1412	1150	285		1004	1059	953	1147	1053	936				3461	44821	43528	2016	3623	5166	1087	1132	1180
		3905	968	3148	5626	738	5826	3393	3643	3781		4757	2798	4465	5681	5458	5181				2632	1538	1407	2023	1359	3113	318	359	172		-55	583	844	2393	2384	2493				2099	12104	15622	2296	5846	4129	2083	5263	7644
		4156	544	3759	3256	871	2884	3317	2257	3719		1848	1589	1740	1107	1064	1131				2800	571	1357	2060	102	302	1004	1059	953		2064	1653	2022	475	472	427				2431	26729	24536	1850	50460	46024	3025	5895	5215
		3949	59	2038	4264	2575	4282	4757	2798	4465		3338	2656	3361	1189	1131	1037				2154	337	749	543	1109	385	-55	583	844		2949	2708	2873	1457	1542	1534				1951	29270	33886	1596	4448	4958	2331	2903	2971
		4064	494	3337	4338	4015	4089	1848	1589	1740		7400	5103	6831	2615	2570	3056				1798	1271	1945	840	1879	2704	2064	1653	2022		3811	3594	3724	752	589	489				3264	14414	11557	2056	5626	7436	7550	9049	9629
		3320	524	1608	3341	3071	3989	3338	2656	3361		1832	1268	1543	1847	1249	1302				2333	50	388	219	325	298	2949	2708	2873		819	1373	531	654	595	590				1399	34139	39051	5181	5562	4599	3231	12695	15621
		3438	574	2029	2965	2591	3040	7400	5103	6831		2336	2255	2442							2305	193	551	178	225	398	3811	3594	3724		2413	3209	2118							2268	37515	37184	7942	12103	10531	3021	6823	8964
		2932	972	1595	4647	2160	6859	1832	1268	1543		3960	1283	3521							2144	266	438	2542	1463	2232	819	1373	531		749	1307	1299							1700	5925	5557	3526	32938	27542	3458	6740	5113
		3483	720	2017	2979	3207	3391	2336	2255	2442		8581	5485	7342							3152	880	868	1685	2138	2229	2413	3209	2118		3714	2755	3214							3033	16598	22862	3636	6300	5708	3216	11369	14464
		2714	50	2288	2271	2017	2373	3960	1283	3521		4601	3536	4488							1351	471	610	2468	2290	2107	749	1307	1299		103	492	154							4534	45463	45659	4719	5745	5287	3945	6058	6063
		2211	415	1735	3432	3215	4233	8581	5485	7342		4334	3574	4247							1694	-21	389	407	527	571	3714	2755	3214		590	596	169							7717	57291	46609	9577	20857	17937	2010	3272	3247
		4475	2374	4198	3729	3034	4382	4601	3536	4488		4025	1389	1344							3596	1733	995	4058	1890	2987	103	492	154		5703	2609	2402							6074	26696	25558	2930	5250	9280	1758	2241	1722
		3262	206	1801	2337	2433	2193	1646	2087	1989		4762	3534	4563							2124	590	1153	1557	1749	1706	1147	1053	936		2961	3881	4455							3179	44062	33030	2824	2775	3112	3031	3030	3055
		3719	612	2180	3363	934	2368	5681	5458	5181		3670	4343	4849							2262	396	876	2975	1026	710	2393	2384	2493		7025	488	672							1799	18908	16783	3534	25855	20348	7788	8261	8296
		3062	50	1545	3847	875	4577	4334	3574	4247		4032	1841	3513							2432	403	402	2457	441	1526	590	596	169		3065	2754	2964							3757	43943	39387	2660	19547	13642	2098	2187	2655
		4875	198	2745	2682	2135	4025	4025	1389	1344		3743	2938	4041							1961	187	829	2920	2307	2794	5703	2609	2402		216	695	-299							2583	20855	22138	4458	10299	10576	2348	4169	4360
		3954	-227	2311	3711	695	4650	4762	3534	4563		3346	1589	3743							1779	186	253	2393	1199	1839	2961	3881	4455		958	2781	1393							2054	61265	56412	3797	13055	14283	2657	8480	5836
		5721	2561	4132	4056	837	3770	3670	4343	4849		6010	1726	2149							2364	391	298	1652	670	1440	7025	488	672		3085	4468	5098							3627	38726	33768	1649	5015	3894	3361	8164	10263
		4569	226	3296	422	1276	1198	4032	1841	3513		2815	2736	4573							1759	57	218	359	640	1909	3065	2754	2964		1561	1260	1468							2720	29014	31386	2064	6135	4103	1921	4309	4291
		2480	-29	2104	6575	1016	3204	3743	2938	4041		6038	6941	5978							1978	596	1014	2806	1252	1609	216	695	-299		758	970	807							3012	13488	10959	3265	42153	38051	1841	14115	15866
		4162	411	2303	5532	2279	2490	3346	1589	3743		3403	2192	4043							2430	479	1172	1838	2809	3198	958	2781	1393		3814	2888	2862							1501	18607	14653	4563	29493	30979	1579	2438	2224
		3718	369	2178	1239	1841	1952	6010	1726	2149		4789	2626	4662							1710	455	341	2027	1991	599	3085	4468	5098		2546	259	424							1485	18844	20908	3427	10109	8680	2110	4307	6220
		5214	1140	2948	4238	677	2887	2815	2736	4573		4875	822	3961							2050	553	765	2482	815	716	1561	1260	1468		931	3260	721							1934	10719	15834	1556	16349	19992	3207	18237	27818
		3524	373	1858	4426	1467	2832	6038	6941	5978		2186	2311	2378							2040	517	873	2267	217	671	758	970	807		5230	1397	4177							2179	19439	20817	624	13259	14633	1970	2809	2592
		3341	444	2087	4808	1225	2248	3403	2192	4043		3424	133	3472							2046	181	481	2523	2186	2607	3814	2888	2862		2961	2436	2649							2047	31040	31827	4724	36918	28379	1971	2060	1792
		3439	-17	1881	3746	969	1820	4789	2626	4662		6415	2434	5267							2320	557	1210	2417	256	286	2546	259	424		493	960	384							1720	19358	17696	5198	27949	20330	1925	19181	18613
		3502	161	1769	3526	2115	3178	4875	822	3961		6437	3353	1559							2170	0	75	439	1158	1001	931	3260	721		2002	3556	4073							1827	55905	66956	1536	5141	5350	1433	36336	22452
		4107	560	2125	3626	2173	3211	2186	2311	2378		994	1639	1653							3686	344	1327	966	678	654	5230	1397	4177		2104	2709	2476							2580	43560	39814	1807	9750	12834	2169	3668	7907
		3684	224	1874	5460	888	1910	3424	133	3472		5191	5027	5236							1506	-6	112	2475	1738	2472	2961	2436	2649		3957	2012	1874							3884	38765	36535	3581	57467	59094	2417	14828	19344
		4884	477	2984	1549	1301	1499	6415	2434	5267		4327	1152	3750							1706	646	744	1046	239	330	493	960	384		3780	1980	2871							2047	23292	24220	1567	5144	5037	2238	19299	15978
		4049	258	1553	4734	657	1525	6437	3353	1559		3333	189	3769							2207	335	911	1927	251	302	2002	3556	4073		2678	2829	2874							1895	58011	55478	4736	43593	47198	2099	3307	4547
		3140	379	1139	3543	2575	3537	994	1639	1653		2603	3046	3021							1579	193	807	89	223	235	2104	2709	2476		284	1632	292							1512	39047	40413	2541	8369	9474	6396	8304	12941
		4467	1379	2633	3876	572	1728	5191	5027	5236		1591	1907	1728							2130	260	227	1862	179	274	3957	2012	1874		3643	4613	3768							4521	50193	49213	4558	42918	41132	2099	2242	2242
		1870	713	1688	4209	823	2404	4327	1152	3750		3596	3980	3875							5061	1014	3800	1970	1395	2427	3780	1980	2871		3137	3161	3239							3920	12915	15001	4687	49185	48174	2373	31312	34084
		3173	605	2170	4517	2018	3391	3333	189	3769		3856	3612	4168							4329	442	252	2065	367	483	2678	2829	2874		390	363	503							5918	52760	54122	1990	4105	6452	2372	19969	16199
		4747	-12	2850	6339	989	1867	2603	3046	3021		2270	2052	2522							3337	189	297	2520	1165	2467	284	1632	292		968	1437	1230							2736	22189	23818	3726	50843	47219	1724	5074	5058
					5972	1156	2602	1591	1907	1728		3647	3510	3679										3011	330	248	3643	4613	3768		2049	741	758										2476	31772	29639	2865	2182	3135
					4747	2154	3894	3596	3980	3875		7097	3108	5126										3258	1514	1012	3137	3161	3239		350	668	510										2494	7484	7081	3161	12008	10739
					2221	299	2089	3856	3612	4168		1471	1675	1637										3105	983	1451	390	363	503		1999	2143	3115										3430	31352	26327	1793	7688	9933
					2642	47	1948	2270	2052	2522		3655	3591	3269										2061	163	189	968	1437	1230		2120	2261	2140										3307	39544	38661	2517	3474	2711
					3545	641	2665	3647	3510	3679		4627	4184	4663										2419	908	551	2049	741	758		2816	3345	1215										6325	37697	37376	4349	4391	4645
					5496	5355	5432	7097	3108	5126		5622	2971	6019										1405	1344	1852	350	668	510		530	4500	1082										1976	2646	2597	2238	12501	12806
					2064	1261	2700	1471	1675	1637		2451	2306	2554										2911	204	697	1999	2143	3115		2997	563	295										2308	31535	25548	2532	2501	3613
					2465	1450	2288	3655	3591	3269		2208	2058	1804										3815	694	379	3979	3213	2103		1056	760	1264										5248	23877	17005	2559	4346	4795
					2697	813	2198	3305	1297	3265		4447	3463	5135										2363	529	166	2120	2261	2140		449	603	283										1965	32052	26802	1319	6049	9958
					2949	1831	1912	4627	4184	4663		2545	1998	1405										1732	346	193	2816	3345	1215		326	488	944										2875	2571	2668	2371	2838	2523
					1588	1291	1987	5622	2971	6019		2892	1989	3770										1579	937	1678	2876	2458	3194		1163	1440	1577										2555	10810	12589	1470	6936	8625
					5174	2681	5775	2059	2458	2649		3281	3567	3474										428	397	396	530	4500	1082		269	206	313										1646	28233	19476	2353	4111	3553
					2070	638	2223	2451	2306	2554		1175	1154	1174										2724	712	878	2997	563	295		151	202	311										2103	28291	25444	2943	9428	9146
					4767	1836	5314	2208	2058	1804		4738	3801	6631										977	456	792	475	472	427		3252	2742	3265										2131	44529	36239	2026	2302	2486
					3615	330	3509	1107	1064	1131		3076	3750	3949										2144	168	365	3034	1752	2399		1066	684	138										1699	45325	34267	3225	3460	2782
					3324	161	2770	3293	3350	4234		4979	2401	4832										1746	481	546	1457	1542	1534		2525	1512	1228										3775	29530	14663	2310	9500	5196
					3643	2621	3663	1189	1131	1037		8890	4163	8463										1701	1723	2143	1056	760	1264		#	1666	1116										3670	5202	5761	7685	7514	6469
					4246	151	3081	4447	3463	5135		3988	4524	3609										3199	649	710	449	603	283		1296	1062	855										1931	58132	46007	2982	4173	3115
					3574	301	2419	2545	1998	1405		4750	3721	4224										2765	357	897	326	488	944		1951	2644	2434										3331	57127	58225	3591	4684	4351
					2538	2144	2730	2892	1989	3770		3835	2620	3681										2332	1430	2607	1163	1440	1577		2803	2055	2547										2937	8491	9008	3109	41689	38541
								3281	3567	3474		2771	1678	3175													2710	2572	2936		1428	733	1242													3243	3913	4310
								1916	1127	2413		3743	963	3948													269	206	313		299	273	348													3203	9806	7057
								1175	1154	1174		4703	3949	5645													151	202	311		3	290	426													2344	2200	2117
								4738	3801	6631		2538	1618	3032													3252	2742	3265		566	122	286													1972	18000	19411
								3076	3750	3949		2116	969	2814													752	589	489		3301	2737	3326													2244	3640	5412
								2615	2570	3056		2981	2883	3105													4294	1499	1203		3979	3213	2103													2067	2364	2468
								5216	928	4134		3305	1297	3265													1066	684	138		2876	2458	3194													2183	32708	20302
								4979	2401	4832		2059	2458	2649													2525	1512	1228		3034	1752	2399													2019	6378	5025
								8890	4163	8463		3293	3350	4234													#	1666	1116		2710	2572	2936													1252	2966	2368
								3988	4524	3609		1916	1127	2413													1296	1062	855		4294	1499	1203													2383	2745	2881
								4750	3721	4224		5216	928	4134													1951	2644	2434		#	#	#													1753	2888	2279
								3835	2620	3681																	2803	2055	2547																	1734	3604	3928
								2771	1678	3175																	1428	733	1242																	2691	5945	4553
								3743	963	3948																	299	273	348		# no cell gated															2493	23030	22814
								4703	3949	5645																	3	290	426																	1570	10729	6852
								2538	1618	3032																	654	595	590																	3246	5015	4295
								1847	1249	1302																	566	122	286																	1360	1520	1487
								2116	969	2814																	3301	2737	3326																	3974	9141	7299
								2981	2883	3105																	#	#	#																	1806	2620	2556
[truncated: 21 more columns]

## Sheet: Suppl. Fig. 4
	SUPPLEMENTARY FIGURE 4
			Supplementary Figure 4 a: Basophils															Supplementary Figure 4 b: pDCs															Supplementary Figure 4 c: Monocytes															Supplementary Figure 4 d: Neutrophils
			Healthy				Non-vent.				Ventilated							Healthy				Non-vent.				Ventilated							Healthy				Non-vent.				Ventilated							Healthy
			Male		Female		Male		Female		Male		Female					Male		Female		Male		Female		Male		Female					Male		Female		Male		Female		Male		Female					Male
			Medium	Anti-CD3	Medium	Anti-CD3	Medium	Anti-CD3	Medium	Anti-CD3	Medium	Anti-CD3	Medium	Anti-CD3				Medium	Anti-CD3	Medium	Anti-CD3	Medium	Anti-CD3	Medium	Anti-CD3	Medium	Anti-CD3	Medium	Anti-CD3				Medium	Anti-CD3	Medium	Anti-CD3	Medium	Anti-CD3	Medium	Anti-CD3	Medium	Anti-CD3	Medium	Anti-CD3				Medium	Anti-CD3
			2931	-305	4068	1188	2073	1715	1943	628	5479	3710	5405	4761				3445	73	3206	886	878	642	2457	297	1424	539	287	287				4720	80983	3461	44821	1004	5348	3296	34635	1150	1123	1049	3040				6507	110095
			4063	90	3905	968	5626	738	6872	4278	2683	2852	3393	3643				3029	72	2632	1538	2023	1359	2132	1790	1412	1150	318	318				3858	63378	2099	12104	2296	5846	2016	3623	1087	1132	2083	5263				21293	197324
			3320	524	4156	544	4647	2160	3256	871	3317	2257	5622	2971				2333	50	2800	571	2542	1463	2060	102	1004	1059	2816	2816				1399	34139	2431	26729	3526	32938	1850	50460	3025	5895	1470	6936				8697	135339
			2714	50	3949	59	2337	2433	4264	2575	4757	2798	2451	2306				1351	471	2154	337	1557	1749	543	1109	-55	583	530	530				4534	45463	1951	29270	2824	2775	1596	4448	2331	2903	2943	9428				8182	91228
			2211	415	4064	494	3363	934	4338	4015	1848	1589	2208	2058				1694	-21	1798	1271	2975	1026	840	1879	2064	1653	2997	2997				7717	57291	3264	14414	3534	25855	2056	5626	7550	9049	2026	2302				16177	136584
			4475	2374	3438	574	4056	837	3341	3071	3338	2656	2892	1989				3596	1733	2305	193	1652	670	219	325	2949	2708	326	326				6074	26696	2268	37515	1649	5015	5181	5562	3231	12695	3109	41689				59728	102898
			3062	50	2932	972	6575	1016	2965	2591	7400	5103	1175	1154				2432	403	2144	266	2806	1252	178	225	3811	3594	269	269				3757	43943	1700	5925	3265	42153	7942	12103	3021	6823	2344	2200				24305	132325
			3524	373	3483	720	5532	2279	2979	3207	1832	1268	4738	3801				2040	517	3152	880	1838	2809	1685	2138	819	1373	151	151				2179	19439	3033	16598	4563	29493	3636	6300	3458	6740	1972	18000				20661	120971
			4107	560	3262	206	1239	1841	2271	2017	2336	2255	3076	3750				3686	344	2124	590	2027	1991	2468	2290	2413	3209	3252	3252				2580	43560	3179	44062	3427	10109	4719	5745	3216	11369	2244	3640				8907	157405
			3684	224	3719	612	4238	677	3432	3215	3960	1283	4979	2401				1506	-6	2262	396	2482	815	407	527	749	1307	1066	1066				3884	38765	1799	18908	1556	16349	9577	20857	3945	6058	2019	6378				23638	149357
			4884	477	4875	198	4426	1467	3729	3034	8581	5485	8890	4163				1706	646	1961	187	2267	217	4058	1890	3714	2755	2525	2525				2047	23292	2583	20855	624	13259	2930	5250	2010	3272	1252	2966				5960	119656
			4049	258	3954	-227	4808	1225	3847	875	4601	3536	3835	2620				2207	335	1779	186	2523	2186	2457	441	103	492	1951	1951				1895	58011	2054	61265	4724	36918	2660	19547	1758	2241	1734	3604				6591	172403
			3140	379	5721	2561	3626	2173	2682	2135	1646	2087	2771	1678				1579	193	2364	391	966	678	2920	2307	1147	1053	2803	2803				1512	39047	3627	38726	1807	9750	4458	10299	3031	3030	2691	5945				5426	108384
			4467	1379	4569	226	5460	888	3711	695	5681	5458	4703	3949				2130	260	1759	57	2475	1738	2393	1199	2393	2384	299	299				4521	50193	2720	29014	3581	57467	3797	13055	7788	8261	1570	10729				10002	153812
					2480	-29	1549	1301	422	1276	4334	3574	2981	2883						1978	596	1046	239	359	640	590	596	3301	3301						3012	13488	1567	5144	2064	6135	2098	2187	1806	2620
					4162	411	3543	2575	3746	969	4025	1389								2430	479	89	223	2417	256	5703	2609								1501	18607	2541	8369	5198	27949	2348	4169
					3718	369	4209	823	3526	2115	4762	3534								1710	455	1970	1395	439	1158	2961	3881								1485	18844	4687	49185	1536	5141	2657	8480
					5214	1140	6339	989	4734	657	3670	4343								2050	553	2520	1165	1927	251	7025	488								1934	10719	3726	50843	4736	43593	3361	8164
					3341	444	3545	641	3876	572	4032	1841								2046	181	2419	908	1862	179	3065	2754								2047	31040	6325	37697	4558	42918	1921	4309
					3439	-17	5496	5355	4517	2018	3743	2938								2320	557	1405	1344	2065	367	216	695								1720	19358	1976	2646	1990	4105	1841	14115
					3502	161	2064	1261	5972	1156	3346	1589								2170	0	2911	204	3011	330	958	2781								1827	55905	2308	31535	2476	31772	1579	2438
					1870	713	2697	813	4747	2154	6010	1726								5061	1014	2363	529	3258	1514	3085	4468								3920	12915	1965	32052	2494	7484	2110	4307
					3173	605	2070	638	2221	299	2815	2736								4329	442	2724	712	3105	983	1561	1260								5918	52760	2103	28291	3430	31352	3207	18237
					4747	-12	3615	330	2642	47	6038	6941								3337	189	2144	168	2061	163	758	970								2736	22189	1699	45325	3307	39544	1970	2809
							3324	161	2465	1450	3403	2192										1746	481	3815	694	3814	2888										3775	29530	5248	23877	1971	2060
							4246	151	2949	1831	4789	2626										3199	649	1732	346	2546	259										1931	58132	2875	2571	1925	19181
							3574	301	1588	1291	4875	822										2765	357	1579	937	931	3260										3331	57127	2555	10810	1433	36336
									5174	2681	2186	2311												428	397	5230	1397												1646	28233	2169	3668
									4767	1836	3424	133												977	456	2961	2436												2131	44529	2417	14828
									3643	2621	6415	2434												1701	1723	493	960												3670	5202	2238	19299
									2538	2144	6437	3353												2332	1430	2002	3556												2937	8491	2099	3307
											994	1639														2104	2709														6396	8304
											5191	5027														3957	2012														2099	2242
											4327	1152														3780	1980														2373	31312
											3333	189														2678	2829														2372	19969
											2603	3046														284	1632														1724	5074
											1591	1907														3643	4613														2865	2182
											3596	3980														3137	3161														3161	12008
											3856	3612														390	363														1793	7688
											2270	2052														968	1437														2517	3474
											3647	3510														2049	741														4349	4391
											7097	3108														350	668														2238	12501
											1471	1675														1999	2143														2532	2501
											3655	3591														3979	3213														2559	4346
											3305	1297														2120	2261														1319	6049
											4627	4184														2876	2458														2371	2838
											2059	2458														475	472														2353	4111
											1107	1064														3034	1752														3225	3460
											3293	3350														1457	1542														2310	9500
											1189	1131														1056	760														7685	7514
											4447	3463														449	603														2982	4173
											2545	1998														1163	1440														3591	4684
											3281	3567														2710	2572														3243	3913
											1916	1127														752	589														3203	9806
											2615	2570														4294	1499														2067	2364
											5216	928														#	1666														2183	32708
											3988	4524														1296	1062														2383	2745
											4750	3721														1428	733														1753	2888
											3743	963														3	290														2493	23030
											2538	1618														654	595														3246	5015
											1847	1249														566	122														1360	1520
											2116	969														#	#														3974	9141
																										# no cell gated
[truncated: 10 more columns]

## Sheet: Suppl. Fig. 5
	SUPPLEMENTARY FIGURE 5
			Supplementary Figure 5: Basophils												Supplementary Figure 5: Monocytes												Supplementary Figure 5: Neutrophils
			Healthy			Non-vent.			Vent.						Healthy			Non-vent.			Vent.						Healthy			Non-vent.			Vent.
			Anti-CD3	GM-CSF	IL-3	Anti-CD3	GM-CSF	IL-3	Anti-CD3	GM-CSF	IL-3				Anti-CD3	GM-CSF	IL-3	Anti-CD3	GM-CSF	IL-3	Anti-CD3	GM-CSF	IL-3				Anti-CD3	GM-CSF	IL-3	Anti-CD3	GM-CSF	IL-3	Anti-CD3	GM-CSF	IL-3
			9.47844	57.7911	11.5614	54.6565	77.432	20.1706	92.2253	84.2977	18.7866				734.862	603.815	500.568	193.619	878.438	1065.32	76.4323	533.509	362.063				546.048	370.553	188.986	133.362	90.0928	49.6419	88.5875	102.203	90.5654
			15.2974	49.3808	12.7507	91.0079	67.6925	6.36083	105.349	100.863	40.9836				820	609.333	540	218.666	1084.49	410.829	97.3445	314.229	285.306				924.817	678.826	145.823	118.482	83.8528	74.102	94.6533	157.867	163.613
			13.3518	58.816	8.77342	63.3142	64.4753	13.4349	90.9605	79.4948	16.567				496.423	1299.28	1030.85	136.555	672.944	586.626	106.15	505.18	342.714				317.207	250.836	194.056	416.814	636.697	323.199	428.145	497.415	219.542
			16.3958	72.2867	15.6413	33.3385	78.3684	12.8898	157.3	64.9359	59.4991				432.946	517.91	314.548	290.579	998.213	829.688	127.845	1165.91	507.756				674.796	608.981	362.77	121.215	87.662	78.8916	100.515	207.579	173.766
			19.289	59.966	11.4032	47.7067	56.3986	8.81937	124.068	100.504	43.8066				390.529	553.169	328.39	142.094	424.058	697.375	107.513	494.767	370.617				626.931	461.318	358.805	163.993	474.73	190.41	99.2964	203.628	117.727
			18.5108	57.2102	9.38737	90.5199	89.9318	46.6714	101.491	84.8245	27.6331				328.203	475.662	662.43	260.75	408.958	220.836	103.004	788.735	396.303				368.078	337.117	236.288	262.437	350.063	114.411	119.699	201.829	104.567
			37.6142	76.3452	24.1624	70.4682	99.3199	17.0285	102.848	99.8675	25.9382				321.067	241.732	200.877	139.416	983.14	387.898	89.7651	464.094	246.197				585.018	387.023	248.946	187.086	174.455	297.791	110.295	256.419	111.66
			29.3823	134.224	42.0145	51.0391	76.0512	16.9406	102.874	130.681	37.2237				381.662	328.801	266.859	257.396	1272.56	658.095	111.882	513.824	165.647				310.277	241.382	131.43	164.43	126.998	156.892	107.216	198.641	112.908
			68.6775	79.1846	15.943	77.5256	65.1903	15.776	99.3025	94.4832	29.5498				299.582	249.851	229.206	213.74	472.62	825.999	94.8236	803.348	430.389				156.791	136.489	121.886	311.576	193.71	212.195	107.017	189.801	106.137
			12.4853	76.5435	12.6229	37.7711	90.1455	21.0815	97.7864	89.0333	19.8822				987.79	765.548	633.241	274.239	1317.86	1184.19	115.931	399.895	254.101				1137.64	778.001	271.161	179.12	150.139	119.342	139.848	414.719	140.658
						111.907	114.981	60.7004	87.1878	42.4658	23.6906							157.036	344.347	231.051	95.0185	1022.01	775.16							190.957	346.649	260.974	111.766	263.638	130.047
						42.3625	94.9898	48.5947	85.2083	82.8125	23.9583							230.341	817.845	1024.19	97.0793	751.224	442.799							119.381	112.606	99.2854	108.769	286.22	178.418
						62.6489	90.1004	15.0668	85.941	63.3948	25.941							150.587	1415.25	837.679	112.525	492.068	200.713							108.36	83.5909	52.5898	104.67	210.793	121.088
									82.4121	52.7638	79.1457										100.378	399.023	160.239										107.222	510.704	110.627
									126.962	133.734	41.8987										122.329	1917.25	981.261										102.612	291.58	160.618
									96.2042	99.9564	39.9651										107.372	808.086	174.316										154.012	473.231	133.184
									98.3493	98.7837	19.0559										96.9231	348.256	375.462										119.309	190.729	196.478
									104.512	104.945	22.2279										96.6277	711.941	403.957										127.662	476.042	270.867
									105.753	86.5106	12.4578										110.04	1013.87	879.695										145.126	486.637	226.415

## Sheet: Suppl.Fig.6
	SUPPLEMENTARY FIGURE 6
			Supplementary Figure 6 a: Basophils									Supplementary Figure 6 a: Monocytes									Supplementary Figure 6 a: Neutrophils									Supplementary Figure 6 b: Basophils												Supplementary Figure 6 b: Monocytes
			Healthy		Non-vent.		Vent.					Healthy		Non-vent.		Vent.					Healthy		Non-vent.		Vent.					Healthy			Non-vent.			Vent.						Healthy			Non-vent.			Vent.
			Anti-CD3	Anti-3 + IL-2	Anti-CD3	Anti-3 + IL-2	Anti-CD3	Anti-3 + IL-2				Anti-CD3	Anti-3 + IL-2	Anti-CD3	Anti-3 + IL-2	Anti-CD3	Anti-3 + IL-2				Anti-CD3	Anti-3 + IL-2	Anti-CD3	Anti-3 + IL-2	Anti-CD3	Anti-3 + IL-2				Medium	Anti-CD3	Anti-3 + IL-2	Medium	Anti-CD3	Anti-3 + IL-2	Medium	Anti-CD3	Anti-3 + IL-2				Medium	Anti-CD3	Anti-3 + IL-2	Medium	Anti-CD3	Anti-3 + IL-2	Medium	Anti-CD3
			9.47844	8.34813	54.6565	19.2485	92.2253	88.937				734.862	1023.78	193.619	270.412	76.4323	145.06				546.048	700.24	133.362	161.221	88.5875	105.528				6193	587	517	4338	2371	835	3923	3618	3489				2464	18107	25226	5046	9770	13645	3229	2468
			15.2974	12.0007	91.0079	26.1297	105.349	116.393				820	977.573	218.666	507.89	97.3445	111.706				924.817	1114.84	118.482	152.809	94.6533	107.547				5733	877	688	8741	7955	2284	1159	1221	1349				2925	23985	28594	3777	8259	19183	4519	4399
			13.3518	9.49744	63.3142	13.0428	90.9605	35.1612				496.423	877.601	136.555	682.349	106.15	325.053				317.207	370.233	416.814	1099.2	428.145	693.847				4696	627	446	6632	4199	865	6018	5474	2116				2768	13741	24292	4232	5779	28877	3301	3504
			16.3958	9.86651	33.3385	12.982	157.3	193.403				432.946	1079.95	290.579	735.777	127.845	409.955				674.796	935.53	121.215	130.9	100.515	128.521				3446	565	340	6509	2170	845	1637	2575	3166				3272	14166	35336	3301	9592	24288	3365	4302
			19.289	14.5802	47.7067	10.7163	124.068	173.112				390.529	452.38	142.094	569.92	107.513	120.662				626.931	623.591	163.993	567.283	99.2964	111.758				5288	1020	771	7064	3370	757	993	1232	1719				4181	16328	18914	3238	4601	18454	2236	2404
			18.5108	7.95476	90.5199	85.227	101.491	97.9804				328.203	641.643	260.75	357.465	103.004	203.062				368.078	436.823	262.437	397.365	119.699	162.252				5305	982	422	4251	3848	3623	5298	5377	5191				2872	9426	18428	3014	7859	10774	3462	3566
			37.6142	24.797	70.4682	41.0672	102.848	101.788				321.067	476.85	139.416	306.857	89.7651	108.333				585.018	601.942	187.086	211.83	110.295	114.407				3940	1482	977	3823	2694	1570	4530	4659	4611				5473	17572	26098	2669	3721	8190	1788	1605
			29.3823	25.3756	51.0391	31.8511	102.874	104.863				381.662	512.563	257.396	489.272	111.882	106.118				310.277	363.736	164.43	166.818	107.216	96.4808				1797	528	456	4138	2112	1318	2262	2327	2372				5715	21812	29293	4577	11781	22394	1700	1902
			68.6775	20.3182	77.5256	34.6633	99.3025	90.9321				299.582	626.641	213.74	289.64	94.8236	138.192				156.791	158.926	311.576	544.983	107.017	119.348				3017	2072	613	2732	2118	947	1577	1566	1434				3352	10042	21005	4054	8665	11742	3883	3682
			12.4853	11.2466	37.7711	18.611	97.7864	83.1032				987.79	1372.6	274.239	530.093	115.931	139.905				1137.64	1308.8	179.12	202.809	139.848	164.584				5086	635	572	3643	1376	678	4924	4815	4092				2891	28557	39682	3024	8293	16030	1902	2205
					111.907	49.4553	87.1878	17.4053						157.036	432.244	95.0185	226.961						190.957	466.658	111.766	127.919							2570	2876	1271	1241	1082	216							10560	16583	45645	2971	2823
					42.3625	27.0061	85.2083	60.4688						230.341	609.487	97.0793	269.535						119.381	130.432	108.769	155.433							2455	1040	663	5760	4908	3483							3721	8571	22679	4451	4321
					62.6489	26.8717	85.941	66.9742						150.587	427.597	112.525	283.795						108.36	149.662	104.67	127.958							9657	6050	2595	2710	2329	1815							2301	3465	9839	3505	3944
							82.4121	121.608								100.378	100.945								107.222	104.097										398	328	484										3174	3186
							126.962	113.703								122.329	238.573								102.612	129.625										3160	4012	3593										2284	2794
							96.2042	95.7679								107.372	93.3413								154.012	178.622										2292	2205	2195										841	903
							98.3493	43.7591								96.9231	252.41								119.309	182.119										3453	3396	1511										3900	3780
							104.512	92.8371								96.6277	108.603								127.662	144.632										3923	4100	3642										2906	2808
							105.753	104.404								110.04	119.453								145.126	161.481										5041	5331	5263										4462	4910
[truncated: 10 more columns]

## Sheet: Suppl. Fig. 7
	SUPPLEMENTARY FIGURE 7
			Suppl. Fig. 7 a: Basophils					Suppl. Fig. 7 a: Monocytes					Suppl. Fig. 7 a: Neutrophils						Suppl. Fig. 7 b: Basophils							Suppl. Fig. 7 b: Monocytes							Suppl. Fig. 7 b: Neutrophils								Suppl. Fig. 7 c: Basophils						Suppl. Fig. 7 c: Monocytes
			Healthy	Ventilated				Healthy	Ventilated				Healthy	Ventilated					Healthy		Ventilated					Healthy		Ventilated					Healthy		Ventilated						Healthy		Ventilated				Healthy		Ventilated
			Anti-CD3	Anti-CD3	Anti-CD3+anti-IL-10			Anti-CD3	Anti-CD3	Anti-CD3+anti-IL-10			Anti-CD3	Anti-CD3	Anti-CD3+anti-IL-10				Medium	Anti-CD3	Medium	Anti-CD3	Anti-CD3+anti-IL-10			Medium	Anti-CD3	Medium	Anti-CD3	Anti-CD3+anti-IL-10			Medium	Anti-CD3	Medium	Anti-CD3	Anti-CD3+anti-IL-10				Anti-CD3	Anti-CD3+Tryptophan	Anti-CD3	Anti-CD3+Tryptophan			Anti-CD3	Anti-CD3+Tryptophan	Anti-CD3
			9.23334	98.3493	116.884			738.24	96.9231	111.179			704.237	119.309	98.1641				4787	442	3453	3396	4036			4124	30445	3900	3780	4336			21358	150411	51474	61413	50529				9.23334	10.1943	108.239	110.328			738.24	718.332	109.291
			31.9869	104.512	106.806			579.766	96.6277	117.722			644.45	127.662	94.5622				5496	1758	3923	4100	4190			4878	28281	2906	2808	3421			17127	110375	11420	14579	10799				31.9869	44.0866	83.87	66.1448			579.766	549.528	189.059
			9.34124	126.098	106.098			743.13	118.726	119.216			569.417	152.169	145.866				4721	441	1230	1551	1305			5655	42024	1837	2181	2190			20410	116218	9312	14170	13583				9.34124	9.5107	93.4207	98.886			743.13	745.128	179.304
			16.8845	108.771	102.31			477.891	196.964	216.64			867.127	137.265	159.822				3749	633	3637	3956	3721			5292	25290	4940	9730	10702			13455	116672	32779	44994	52388				16.8845	15.5241	87.7631	102.369			477.891	456.519	111.949
			21.0974	115.093	113.421			664.936	165.413	273.779			255.733	170.756	186.752				6470	1365	2213	2547	2510			4084	27156	3562	5892	9752			38031	97258	12447	21254	23245				21.0974	21.2056	61.6659	60.6956			664.936	633.374	124.563
			20.6584	109.97	97.6439			361.939	162.081	158.866			1513.92	139.01	152.506				4526	935	6239	6861	6092			3631	13142	2239	3629	3557			8604	130258	11033	15337	16826				20.6584	20.7689	107.596	106.103			361.939	364.252	106.381
			20.7006	78.9617	81.3655			484.633	225.871	167.837			224.249	135.38	140.848				4396	910	9901	7818	8056			8707	42197	3703	8364	6215			73314	164406	10260	13890	14451				20.7006	17.5159	60.5189	40.8252			484.633	450.144	201.421
				69.5978	78.3079				312.409	427.844				397.232	355.894						3605	2509	2823					2611	8157	11171					30928	122856	110071						106.502	123.494					103.829
				70.7427	69.7674				89.2157	86.7034				122.573	120.403						1333	943	930					1632	1456	1415					8479	10393	10209						75.537	30.8753					101.886
				106.984	78.1519				104.221	182.123				227.521	198.461						5584	5974	4364					3127	3259	5695					7409	16857	14704
				86.9721	80.8087				264.612	275.399				198.07	197.805						6133	5334	4956					1817	4808	5004					7927	15701	15680
				85.4244	85.6089				95.7612	95.6836				98.4609	97.5042						1626	1389	1392					3869	3705	3702					4808	4734	4688
				77.7256	86.7481				102.373	112.58				137.36	141.939						7448	5789	6461					2655	2718	2989					8560	11758	12150
[truncated: 23 more columns]

[truncated: 3 more sheets: Suppl. Fig. 8, Suppl. Fig. 9, Suppl. Tab. 2]
